# Supplementary material for: Deciphering the interplay between SGLT2 inhibition, CCL4, and angina pectoris: A Mendelian randomization study
Source: Medicine (Baltimore). 2026 Jul 31;105(31):e50078. doi: 10.1097/MD.0000000000050078 (PMC13433048; doi:10.1097/MD.0000000000050078)
Supplement: Supplementary file 2 [file medi-105-e50078-s002.xlsx]

## Sheet: Supplementary Table 2
Supplementary Table 2 | The genetic variants selected for the instrument variables of SGLT2 inhibition.
SNP	EA	OA	EAF	BETA	EA	P value	N	R2	F value
rs4488457	G	T	0.712	-0.013	0.003	2.9e-07	344182	6.93e-05	23.85
rs8057326	C	T	0.523	-0.008	0.002	0.00028	344182	3.19e-05	10.99
rs11865835	C	T	0.284	-0.011	0.003	1.34e-05	344182	4.92e-05	16.94
rs9930811	G	A	0.365	-0.016	0.002	8.69e-12	344182	0.000119	40.84
rs34497199	T	C	0.475	-0.012	0.002	5.98e-07	344182	7.18e-05	24.72
rs35445454	T	C	0.344	-0.013	0.002	1.24e-07	344182	7.63e-05	26.25
SNP, single-nucleotide polymorphism; EAF, effect allele frequency; EA, effect allele; OA, other allele; BETA, beta. exposure; SE, standard error; P, the Significance level of frozen shoulder; R² was calculated as follows: 2*BETA^2*EAF*(1-EAF). The F-statistic for each SNP was calculated as follows: F = ((N-2)*(R2/ (1- R2))).
