# Supplementary material for: Deciphering the interplay between SGLT2 inhibition, CCL4, and angina pectoris: A Mendelian randomization study
Source: Medicine (Baltimore). 2026 Jul 31;105(31):e50078. doi: 10.1097/MD.0000000000050078 (PMC13433048; doi:10.1097/MD.0000000000050078)
Supplement: Supplementary file 4 [file medi-105-e50078-s004.xlsx]

## Sheet: Supplementary Table 4
Supplementary Table 4 | Heterogeneity and horizontal pleiotropy of SGLT2 inhibition and five inflammatory cytokines.
Exposure	Outcome	Method	Q statistic	P-heterogeneity	Egger intercept	P-intercept
SGLT2 inhibition	CCL4	IVW	3.79819	0.57882
		MR Egger	2.99457	0.558734	0.02241	0.420688
SGLT2 inhibition	HGF	IVW	4.05489	0.54153
		MR Egger	3.9232	0.4164	-0.008843	0.73509
SGLT2 inhibition	IL-10	IVW	1.40468	0.9238
		MR Egger	0.95709	0.9162	0.01672	0.540117
SGLT2 inhibition	IL-20	IVW	1.3957	0.924
		MR Egger	1.2954	0.8621	0.00861	0.767219
SGLT2 inhibition	IL-24	IVW	1.4557	0.91811
		MR Egger	1.3631	0.850582	-0.00859	0.775995
SGLT2, sodium-glucose cotransporter; CCL4, C-C motif chemokine 4; IL10, interleukin 10; IL20, interleukin 20; IL24, interleukin 24; HGF, hepatocyte growth factor; IVW, inverse variance weighted.
